# Supplementary material for: Genetic impacts on within-pair DNA methylation variance in monozygotic twins capture gene-environment interactions and cell-type effects
Source: Genome Biol. 2026 Feb 7;27:80. doi: 10.1186/s13059-026-03947-w (PMC12977833; doi:10.1186/s13059-026-03947-w)
Supplement: Supplementary file 2 — Additional file 2. Supplementary tables S1-S10. [file 13059_2026_3947_MOESM2_ESM.xlsx]

## Sheet: Summary
Supplementary Table Information
Table S1. The replication results of vmeQTL-vCpG associations in NTR
Table S2. The captured GxE interactions in TwinsUK and NTR
Table S3. Longitudinal sample information
Table S4. The correlation of CpG profiles between 450k and EPIC arrays
Table S5. vmeQTL-vCpG associations validation in NSHD samples
Table S6. FUMA results of the enrichment of vCpGs
Table S7. The information of eQTMs from BIOS
Table S8. The overlapped vCpGs with Ek’s study (2018)
Table S9. Comparison between the Houseman's estimated cell porportions and measured cellular proportion
Table S10. The significance of vmeQTL-vCpG associations when using normalized and transformed data

## Sheet: Table S1
Table S1. The replication results of vmeQTL-vCpG associations in NTR
NTR Samples	Available vmeQTL-vCpG associations to test in NTR	Validated associations (bonferroni P<0.05)	Validation proportion
633 twin pairs (442 female twin pairs + 191 male twin pairs)	1317 (cis+trans)	359	0.273
	917 (cis)	352	0.384
	400 (trans)	20	0.05
442 female twin pairs	1147 (cis+trans)	275	0.24
	873 (cis)	262	0.3
	274 (trans)	18	0.066

## Sheet: Table S2
Table S2. The captured GxE interactions in TwinsUK and NTR
Dataset	GxSmoking	GxBMI	GxCD8 T	Gxnaive CD8 T	GxMonocytes	GxGranulocytes	GxMLR
TwinsUK	12	5	121	18	36	143	81
NTR	4	2	113	10	47	156	66
Both TwinsUK and NTR	1	1	78	1	2	119	32

## Sheet: Table S3
Table S3. Longitudinal sample information
Time interval between two visits (years)	Number of twin pairs
4	7
5	16
6	7
7	7
8	8
9	7
10	2
15	1
16	1

## Sheet: Table S4
Table S4. The correlation of CpG profiles between 450k and EPIC arrays
cg	cor.p	cor.r2
cg23244022	0.00100799	0.307898
cg26796135	6.52494e-05	0.370511
cg24800175	7.38735e-08	0.487802
cg18560328	2.65567e-09	0.533415
cg27339282	0	0.607314
cg14949292	0.0312905	0.203813
cg08419873	2.27991e-06	0.433645
cg14106420	0.0287668	0.206914
cg04238348	0.00014222	0.353923
cg26495757	0.00891023	0.24771
cg14604444	0.000482547	0.326024
cg00253658	7.0336e-10	0.544812
cg13481969	0	0.579888
cg12034118	3.09274e-06	0.428375
cg23417203	0.0148458	0.23109
cg19235339	0.0176609	0.226211
cg18232548	0.00146612	0.299561
cg01554060	2.72435e-10	0.552072
cg12794224	4.30547e-08	0.495533
cg22542229	5.42744e-06	0.418432
cg03367558	0.00215154	0.288021
cg03585778	0.00566368	0.26049
cg15324424	0.0340925	0.20061
cg14029686	0	0.589461
cg25482853	0.000680144	0.317713
cg25069807	7.69401e-06	0.412111
cg07323141	0.00753641	0.251819
cg21170041	1.34897e-08	0.513435
cg24289452	1.45953e-07	0.477748
cg13980533	0.00384432	0.271833
cg13533340	3.87208e-06	0.424437
cg19839825	0	0.647478
cg02390319	9.50618e-07	0.450202
cg07804434	0.0202376	0.219479
cg04552451	4.73342e-09	0.52461
cg14911689	0.000749202	0.31533
cg22778421	0.000334574	0.334652
cg20290983	0.000113304	0.358851
cg27136994	4.3691e-05	0.378729
cg25243082	0.0264124	0.210023
cg12390516	0	0.695741
cg12333160	0	0.565509
cg00044796	3.36592e-06	0.426897
cg14874750	0.000289335	0.338009
cg18564167	0.00547704	0.261489
cg24565369	0.001389	0.299655
cg00237512	0.0193569	0.221025
cg18862597	2.90265e-09	0.53035
cg07679219	2.14634e-07	0.471905
cg14359824	1.02014e-07	0.483078
cg16006841	0.0134348	0.233377
cg00630237	0.000290304	0.337932
cg03656877	0	0.777796
cg11003573	3.1515e-05	0.385272
cg10630240	0.00112667	0.305062
cg07393857	0.00020544	0.345782
cg26859593	5.52921e-09	0.522722
cg24118521	0.000190111	0.347516
cg18515886	0.00837926	0.248531
cg06610675	1.84909e-09	0.535338
cg17231690	0.000160461	0.351274
cg22338567	4.11265e-05	0.37995
cg14202910	0.0135989	0.232976
cg09971314	0.0170641	0.225356
cg05124021	0	0.660548
cg06080311	8.23987e-06	0.410855
cg09157668	4.96701e-05	0.376123
cg20553577	7.25676e-07	0.452728
cg07168142	0.00440079	0.269121
cg14433983	2.76484e-07	0.46801
cg03508504	0	0.581577
cg17069396	1.83732e-09	0.535407
cg11991942	0.00190819	0.291258
cg21535106	1.26664e-05	0.402868
cg19842216	0.0072189	0.253143
cg20025135	6.01069e-06	0.416595
cg01357429	0.0251305	0.211817
cg12846737	1.86232e-05	0.397236
cg05340578	0.00653052	0.256202
cg26782539	8.33631e-07	0.450473
cg03965044	0	0.566944
cg16889557	0.00144697	0.298587
cg10180404	0.000882052	0.311264
cg10664112	0.00107048	0.306369
cg02544775	0.0251784	0.211749
cg23424003	0.00802597	0.249872
cg03310937	0.000458613	0.327237
cg20463526	4.11265e-05	0.37995
cg26554054	0.000252608	0.342603
cg25753473	0.000697866	0.317081
cg23323948	0.0285396	0.207204
cg11935854	0.0169745	0.225536
cg08515989	0	0.567132
cg22884516	0.00513199	0.26342
cg07609200	0.00667157	0.255552
cg01800735	0.00354518	0.274148
cg01768446	0	0.577963
cg15989981	0.000794653	0.313869
cg13563193	0.0107738	0.24057
cg19388776	1.09058e-05	0.40567
cg10035831	0.000283266	0.338496
cg02394686	0.0187421	0.22314
cg15603424	5.25191e-06	0.419021
cg10883064	0.00118123	0.303849
cg05606455	0.000107338	0.360013
cg09509183	1.72208e-06	0.440269
cg11372818	0	0.836061
cg02770688	0.00247376	0.284211
cg10127037	0.0199468	0.219983
cg01815076	0.000360558	0.332909
cg04209911	0.000936094	0.309769
cg03228288	0.00249073	0.284023
cg12272837	0	0.588854
cg00582337	4.49435e-05	0.378156
cg06679296	1.77897e-06	0.437874
cg05482942	8.58839e-08	0.485607
cg24173246	5.35054e-05	0.374603
cg26039829	0	0.685678
cg18401367	0.00875339	0.247164
cg10197305	0	0.738357
cg22085539	0.0249994	0.212005
cg04499151	0.00665847	0.255612
cg19912559	1.1189e-05	0.405192
cg16701456	0.00542384	0.261779
cg10832304	7.20003e-09	0.51945
cg23774356	0	0.5873
cg07490142	2.52623e-05	0.389628
cg22044028	0.00820656	0.24918
cg12837306	0	0.766367
cg21687003	0.00190555	0.292585
cg11983939	0.0254791	0.211322
cg06867482	1.20362e-09	0.539772
cg01141940	1.27171e-06	0.443511
cg10881242	0	0.63153
cg07101909	8.06075e-05	0.366095
cg03499808	0.000791383	0.313971
cg00012397	2.44747e-08	0.503383
cg01925633	0.000108326	0.359817
cg13571460	5.3905e-07	0.457512
cg06375761	4.70335e-05	0.377234
cg26275264	0.000853344	0.312092
cg02613435	0.0238737	0.213654
cg18496653	0.000734845	0.315808
cg13732083	1.22584e-05	0.403483
cg04314711	2.2973e-05	0.391482
cg05370662	0.00392518	0.271236
cg19802865	0.00260927	0.282742
cg27252696	0.00683635	0.254809
cg04243827	8.68925e-08	0.485436
cg24342013	7.63003e-05	0.367248
cg22761482	0.0203021	0.219368
cg02288564	5.61384e-07	0.456863
cg08862035	3.20222e-07	0.465729
cg08822897	9.85413e-05	0.361841
cg06866597	0.000525821	0.323966
cg01614237	7.29895e-07	0.452634
cg12253071	6.89713e-05	0.369358
cg24874173	0.0132038	0.233949
cg13050802	0.0294167	0.206094
cg12636435	0.00993384	0.243166
cg01751181	2.15864e-05	0.394375
cg15424233	0.0168725	0.225741
cg13467649	7.02267e-05	0.368982
cg24371954	0.000483238	0.32599
cg25438517	0	0.615164
cg20727362	0	0.578647
cg12351768	0.00246072	0.284356
cg03282889	3.56457e-05	0.38282
cg05935904	5.02256e-07	0.458639
cg04434339	0.000365733	0.332576
cg10030504	0	0.623458
cg27287305	0.00146359	0.298288
cg25647683	0.00119148	0.303627
cg15083578	0.00130279	0.301321
cg07427577	0.00827662	0.248915
cg18490616	0.0019736	0.290353
cg26413855	3.14472e-05	0.385315
cg18561261	0.000813699	0.313279
cg00517202	0.000285063	0.33835
cg07381371	0.00132485	0.300885
cg12940439	0.00110174	0.305634
cg09347959	0	0.675829
cg21863998	0.00960814	0.244226
cg01488679	0.0199566	0.219966
cg08216684	0.00513941	0.263377
cg06121193	0.0201633	0.219607
cg01819759	1.83618e-08	0.507278
cg02655681	0.00439916	0.267938
cg13857933	0.00126802	0.302021
cg18963365	0.0256671	0.211057
cg19084362	0	0.660496
cg13064555	0.0281901	0.208591
cg02315597	0.000453047	0.327528
cg23497016	6.85462e-09	0.520065
cg07341778	0.00223637	0.28697
cg17010112	0.00710318	0.253639
cg00585558	0.00433373	0.268374
cg22038059	6.2248e-06	0.415963
cg25386234	0.0346149	0.200038
cg11032640	5.31053e-05	0.374757
cg14403741	0.00397915	0.270843
cg06452184	9.32391e-08	0.484402
cg18564686	0.000357669	0.333097
cg03654304	0.00345058	0.274917
cg12017722	5.476e-08	0.492116
cg11161846	6.08143e-08	0.490612
cg03061435	3.39563e-06	0.426743
cg13640225	0	0.611021
cg11430075	0.0319372	0.203053
cg10644206	7.36849e-07	0.452481
cg23035419	0.0237198	0.213884
cg12860109	0.0173269	0.224835
cg03062252	0.0279781	0.20793
cg22496973	0	0.562203
cg08479752	9.21895e-06	0.408788
cg02012338	0	0.566021
cg07652447	0.00012371	0.356955
cg23488414	0.000810357	0.313382
cg13918206	0.00378973	0.272243
cg25815440	4.11214e-07	0.461809
cg15364504	0.00101549	0.30771
cg05991534	0.000236194	0.342638
cg25491704	0.0119677	0.238233
cg19359983	0.00103654	0.307189
cg06235145	0.00307756	0.278146
cg07429710	0.00947695	0.244661
cg17534916	0.00212593	0.288345
cg17724175	0.0184087	0.222759
cg08230177	4.00251e-05	0.380497
cg07268058	0.0119801	0.237136
cg03198317	8.29712e-07	0.45055
cg07464716	0	0.681809
cg17015522	2.64912e-10	0.552252
cg06859969	1.67083e-09	0.536415
cg09294739	7.16499e-05	0.368564
cg12600201	3.33966e-10	0.550706
cg15456144	0.010272	0.242099
cg21575308	0.000361218	0.332866
cg04168137	0.000106401	0.360201
cg22830273	1.19639e-09	0.539832
cg16512163	0.00162803	0.295486
cg14586555	1.28656e-07	0.479636
cg24990564	0.00118753	0.303712
cg07241568	0.0295057	0.205983
cg21796225	0.000674955	0.317901
cg11986756	0.000113034	0.358903
cg24640516	0.000987142	0.308428
cg15986326	0.0012739	0.301901
cg12285184	2.79461e-05	0.387646
cg14729962	3.03795e-09	0.529829
cg14660726	0	0.562989
cg02567488	0.00987801	0.243346
cg16387046	1.19324e-06	0.444571
cg04740665	0.0216997	0.217036
cg08670715	0.000144347	0.353598
cg17582782	7.34911e-07	0.452523
cg03594801	0.00827662	0.248915
cg16357434	1.07129e-06	0.446356
cg17097293	0.0172706	0.224946
cg07179000	1.45151e-05	0.400297
cg18446336	0	0.601548
cg07507129	0.00414385	0.269672
cg16052317	4.42957e-08	0.495131
cg11366788	0.0127322	0.235145
cg05405594	4.3713e-07	0.460843
cg09081997	3.22107e-06	0.427666
cg21616051	0.0229738	0.21502
cg07524214	6.03635e-06	0.416519
cg15709065	3.78242e-05	0.381633
cg21151963	7.4707e-06	0.412649
cg18946787	2.55071e-10	0.552491
cg27234823	0.00131313	0.301116
cg01291088	0.00165186	0.295102
cg27598129	0.00172248	0.293992
cg13519184	0.0025684	0.283177
cg02292948	0.000690871	0.317328
cg03909602	0	0.625834
cg26193372	0.00534491	0.262215
cg16594958	0.000661451	0.318396
cg16627358	0.000734083	0.315834
cg20607287	0.00198113	0.29025
cg20040320	4.52418e-08	0.494832
cg04280119	0.000165253	0.350625
cg18707723	0.00938276	0.244977
cg13239483	0.0163253	0.22686
cg12907702	0.00101378	0.307753
cg08028295	0.000429848	0.328775
cg15638170	0.00482893	0.265213
cg03021329	0.000389953	0.331073
cg25620430	0	0.660351
cg26408565	0	0.575478
cg17551008	0.000231542	0.344586
cg18992848	8.42439e-08	0.485889
cg13534536	1.7725e-07	0.474818
cg03646354	0.000162778	0.350958
cg26749414	5.01759e-08	0.493363
cg07791160	0.0306337	0.204599
cg05018023	0.00803702	0.249829
cg09786278	1.79459e-08	0.507585
cg00923880	0.0170214	0.225442
cg15939937	0.000314721	0.33607
cg23013029	0.00440563	0.267896
cg26381452	1.86046e-07	0.474083
cg09943716	0	0.572103
cg26105649	3.79954e-06	0.42477
cg01073837	0.00220707	0.287329
cg00931874	0	0.612131
cg09184981	1.58212e-07	0.476535
cg19636627	3.06441e-05	0.385827
cg16601489	0	0.710382
cg05008296	0.000517663	0.324341
cg00755063	0.0152615	0.229132
cg17199181	4.51272e-07	0.460339
cg07523784	0.0226275	0.215558
cg17823175	2.17806e-10	0.553448
cg03585013	0.00175825	0.293445
cg06388363	0	0.645266
cg22443212	0.00016507	0.352176
cg22969014	0.0211939	0.217865
cg25838465	3.5135e-09	0.528146
cg15106579	0.0224263	0.215875
cg11868634	0.0153745	0.228884
cg12200270	1.67521e-07	0.475672
cg25822783	0.000491597	0.32558
cg04115740	1.44042e-05	0.400442
cg17353431	0.024138	0.213261
cg13487293	0.000108585	0.359765
cg01363324	0.00219186	0.287517
cg02239258	0.00299795	0.278881
cg10418044	3.01195e-05	0.386169
cg07254032	0.00189667	0.29142
cg11119694	0.000505284	0.324922
cg13815820	0.00961591	0.2442
cg25251562	2.11117e-05	0.393122
cg05314679	2.03428e-05	0.393839
cg00099985	2.25506e-06	0.433833
cg21600908	0.0319591	0.203027
cg05709657	0	0.577203
cg04011173	0.00136507	0.300108
cg22136013	5.14682e-05	0.375397
cg18871289	6.38857e-07	0.454787
cg14843632	4.13342e-06	0.423284
cg22123784	8.73667e-06	0.409779
cg05686511	0.0177121	0.224083
cg18460375	0.00458739	0.266717
cg21708058	0.0343178	0.200362
cg21723029	5.60852e-06	0.417843
cg12603576	9.17859e-08	0.484633
cg01903420	5.858e-09	0.522013
cg06407657	0.00366508	0.2732
cg18639983	0.000606889	0.320497
cg05867154	0.0214012	0.217523
cg26472684	0.0174269	0.224639
cg15854547	0	0.630864
cg11655389	0	0.604546
cg00939682	0.000516376	0.324401
cg02556928	2.84228e-05	0.387313
cg18060330	0.000224788	0.343757
cg00161225	0.00257876	0.283066
cg10518572	0.000628108	0.31966
cg09913449	0.000920977	0.310179
cg09385692	0.00023664	0.342596
cg00887936	0.0268962	0.209365
cg04557018	4.6068e-08	0.494576
cg23854103	0.0213181	0.21766
cg09989644	5.56874e-05	0.373783
cg25735076	5.38834e-08	0.492346
cg04165759	0	0.757423
cg06660570	0.0114502	0.238605
cg00862894	0.000151851	0.352487
cg12226009	9.59262e-06	0.408053
cg15727925	1.57533e-05	0.398743
cg03623378	2.68271e-06	0.430844
cg05892806	0.00274722	0.281315
cg10452667	0.00584265	0.259559
cg22029157	8.86878e-05	0.364079
cg23548163	2.90702e-05	0.386869
cg13919174	3.49361e-05	0.383222
cg26964592	0.000137351	0.354683
cg18081818	9.38975e-09	0.518147
cg00813027	0.00284166	0.280376
cg03377073	0.00154783	0.296819
cg05388281	7.65706e-08	0.487281
cg14015285	4.32517e-06	0.422481
cg09424398	0.00193202	0.290925
cg24686497	0	0.811281
cg15169988	0	0.61624
cg18809873	0.000247577	0.341571
cg10074409	0.000205362	0.34579
cg16501140	0.000796566	0.313809
cg00100114	0.0120179	0.237033
cg01168696	1.29275e-06	0.443238
cg01025604	0.00315739	0.278659
cg10549753	0.000109105	0.359663
cg01904145	0.0159705	0.227603
cg05471009	0.0243001	0.213021
cg10280339	0.00607474	0.258388
cg12238343	2.06858e-07	0.472469
cg05468953	1.07397e-09	0.540891
cg20047349	0.0141056	0.231763
cg10651669	0.00880118	0.246993
cg13336326	5.50263e-10	0.548859
cg06755258	0.00321807	0.27689
cg00738934	4.07447e-05	0.380138
cg03174644	1.44889e-05	0.400331
cg16621833	2.81408e-07	0.467737
cg08980578	6.09396e-09	0.521526
cg00538381	0	0.585873
cg16589463	0.0134313	0.233386
cg13595415	0.00263933	0.283678
cg08859206	0.000638302	0.319267
cg14750269	4.92116e-09	0.52414
cg09317554	7.31299e-05	0.368136
cg00570341	0.00324548	0.276651
cg18086664	0.00268116	0.28199
cg12738763	0.000261222	0.340349
cg24674445	0.000613959	0.320216
cg09796602	0.000235128	0.342741
cg17544584	0.000519322	0.324265
cg00509249	0.0218847	0.216737
cg09178190	0	0.689112
cg20986280	0.00424784	0.268955
cg03964111	1.62774e-05	0.398119
cg06056028	1.14575e-09	0.540259
cg22575261	2.60567e-05	0.389022
cg04751133	0.00285388	0.280256
cg16170237	0.0139612	0.232104
cg05508168	3.10705e-07	0.466199
cg07157834	1.25745e-08	0.512301
cg25375711	1.93586e-05	0.394796
cg06370771	0.000122786	0.357117
cg25531700	1.53966e-05	0.399178
cg01726295	5.11223e-07	0.458358
cg17068700	0.00177639	0.293171
cg20146506	0.0222966	0.21608
cg23805360	0.00663792	0.255706
cg19525872	1.42568e-09	0.538063
cg09196959	1.94041e-10	0.554105
cg03843978	0	0.75006
cg27174444	2.27877e-06	0.433654
cg26020695	6.21766e-05	0.371511
cg17033047	9.7938e-06	0.407669
cg23213887	0.000189021	0.347644
cg25430507	0.00107227	0.306326
cg06746096	0.0142184	0.231498
cg03920003	0.00114714	0.304601
cg06797808	0.010047	0.243893
cg10024583	0.0092118	0.245558
cg13315147	1.28144e-08	0.512053
cg12771178	0.000444335	0.327989
cg01816258	4.00761e-05	0.380471
cg05755837	0.00172914	0.293889
cg02197634	0	0.67776
cg18454299	0.0262507	0.210245
cg04420889	0.0015229	0.297246
cg24019078	0	0.759362
cg26353507	1.69222e-06	0.438719
cg25310427	0.000217745	0.344475
cg25772418	1.0768e-09	0.540865
cg11763914	0.000205754	0.345748
cg12052144	0.0292259	0.206333
cg22809023	0.0137684	0.232566
cg22502715	0.000348745	0.333686
cg18393747	3.21477e-06	0.4277
cg22895083	6.09375e-06	0.416348
cg08459186	1.06449e-06	0.448333
cg07654569	1.15947e-08	0.51336
cg20192814	3.14234e-08	0.49994
cg04842962	0.030408	0.204872
cg08206881	5.95632e-09	0.521808
cg15020726	1.70314e-08	0.508286
cg18031239	0.0182539	0.22305
cg20100768	3.58979e-07	0.463944
cg08778119	0.003285	0.276309
cg08356028	1.66758e-06	0.438967
cg13939204	3.74644e-06	0.425018
cg12269161	0.0105469	0.241253
cg02981003	9.3003e-06	0.408626
cg16594139	0	0.608493
cg17485717	6.72532e-06	0.414562
cg20313400	0.0026401	0.282417
cg16010467	0.0315362	0.203523
cg12431073	9.21895e-06	0.408788
cg08719289	1.33418e-08	0.511523
cg11174255	0	0.72188
cg03399574	0.00114447	0.304661
cg00805294	0.00255017	0.283374
cg13972202	1.84604e-05	0.39571
cg19766460	0.00309635	0.277975
cg18180107	0	0.581363
cg03446012	7.23994e-06	0.413221
cg00925087	0.0336381	0.201114
cg18106366	0.00369037	0.273004
cg02820717	0.000165766	0.350557
cg07116336	0	0.593313
cg25122824	0.0019094	0.291241
cg03393754	0.0017947	0.292898
cg24573743	0	0.661146
cg13854012	0	0.793154
cg19307391	2.15442e-05	0.392729
cg22203607	0	0.604145
cg06447952	0.00317445	0.277275
cg01757206	0.000110855	0.359321
cg22969763	0.0331358	0.201678
cg05847075	0	0.689821
cg19457263	0.011321	0.238972
cg07266404	7.4672e-06	0.412658
cg15721243	0	0.594902
cg24222504	3.99063e-05	0.380557
cg11515215	0	0.616385
cg06503573	3.60566e-11	0.560033
cg17117718	0.0002296	0.343279
cg02221750	0.00589279	0.259302
cg22433396	2.92447e-09	0.530264
cg13289132	0.0100517	0.242791
cg18848688	0.0141855	0.231575
cg21886364	0.0017673	0.293308
cg22130585	0.0150454	0.22961
cg17633592	6.00365e-07	0.455786
cg07195118	1.3353e-07	0.479081
cg19228118	2.75965e-05	0.387894
cg24037916	0	0.653449
cg14073986	0	0.696672
cg19995117	0.000319403	0.335728
cg06338710	0.0278409	0.20811
cg20788561	4.864e-05	0.37655
cg26654770	0.00442636	0.267759
cg00043076	0.0300791	0.205274
cg14232218	0.0332039	0.201601
cg10045590	1.84586e-07	0.474203
cg16795066	0.0243291	0.212979
cg00691729	0.0241726	0.213209
cg04643690	0.0153276	0.228987
cg24304928	1.71028e-06	0.43854
cg09654300	0.00449305	0.267323
cg27523527	1.86677e-08	0.507056
cg07773060	0.0314181	0.204581
cg23707590	0.00153482	0.297041
cg07196462	0.0153549	0.228927
cg06226156	0.00372805	0.272713
cg02698900	0.000133265	0.35534
cg03763873	0.0038915	0.271483
cg16749629	2.24385e-06	0.433919
cg25121007	0.00245842	0.284382
cg18405330	8.02483e-05	0.366189
cg06608399	0.00478419	0.265487
cg05885484	0.00395443	0.271022
cg25349768	0.00571734	0.260208
cg24609101	0.000158174	0.351591
cg09088406	0	0.784313
cg25097946	3.36431e-05	0.383973
cg24015282	0.00761612	0.251495
cg01222306	3.12964e-09	0.529487
cg05529506	6.20483e-05	0.371553
cg19251656	7.15418e-07	0.452959
cg05944174	6.68991e-07	0.454044
cg18388786	0	0.82195
cg09271661	5.21391e-05	0.375132
cg22548438	0.00255175	0.283357
cg09654669	0	0.629455
cg06360820	3.94981e-09	0.526771
cg06488842	0	0.590862
cg08209934	0.0141673	0.231618
cg11823894	8.61588e-06	0.410035
cg26338947	8.82897e-10	0.542753
cg20203395	1.72329e-06	0.438412
cg27261733	0.00916453	0.24572
cg23077453	8.47631e-05	0.365036
cg22815214	0.00108057	0.30613
cg03647659	0.0171034	0.22629
cg26872792	5.95595e-05	0.372399
cg14259594	0.00192956	0.290959
cg19100881	0	0.664674
cg01262952	2.90101e-10	0.551662
cg07031797	2.85559e-08	0.501264
cg25124476	3.93843e-05	0.380821
cg14011070	0.000114388	0.358646
cg25726684	1.0965e-06	0.445972
cg04944931	0.00936503	0.245037
cg14859874	8.00854e-05	0.366232
cg13624631	0.0266188	0.209741
cg08037114	8.91851e-10	0.542659
cg11531239	0	0.613994
cg01198434	6.8466e-06	0.414238
cg00504341	8.67047e-05	0.364557
cg25767906	9.41346e-05	0.362815
cg25855249	0	0.704838
cg14192188	8.8652e-05	0.364088
cg07450030	6.95964e-05	0.36917
cg15331088	0.0211991	0.217856
cg02365780	1.99574e-07	0.473016
cg19070398	3.62757e-05	0.38247
cg27660756	1.26952e-05	0.402826
cg02371798	0	0.773926
cg22883919	5.94275e-06	0.4168
cg26388668	0.0253886	0.21145
cg04621578	0.0252143	0.211697
cg17669438	0.0123651	0.237162
cg00334056	3.66963e-05	0.382239
cg06168021	5.07128e-07	0.458486
cg26162582	0.0302187	0.205103
cg14541801	0.000141776	0.353991
cg00631329	0	0.672361
cg08812796	5.12319e-06	0.419466
cg03842440	0.00058242	0.321497
cg08241307	8.0108e-07	0.451122
cg25131544	0.0121891	0.236572
cg09247170	0	0.701942
cg21906852	0	0.818678
cg02886263	3.99352e-07	0.46227
cg11857238	0	0.628259
cg27170260	5.96622e-10	0.54623
cg13045555	0	0.590144
cg11446193	0.015103	0.229482
cg04321267	0	0.749368
cg06671660	0.00680959	0.254929
cg06307176	0.025455	0.211356
cg13531482	0.000178235	0.348951
cg24794052	1.80376e-08	0.507517
cg16333262	0	0.705795
cg01630690	0	0.644378
cg24554147	0	0.785543
cg21905437	0	0.608578
cg22261866	0	0.617427
cg13550401	0.000440196	0.328211
cg02721947	0.00541139	0.261848
cg09784335	5.84731e-08	0.491176
cg09458673	0.00464674	0.266341
cg19655195	0.000642332	0.319114
cg07589691	0.00718281	0.253297
cg26487157	0.00536184	0.262121
cg26466789	8.45575e-05	0.365087
cg02204637	2.36478e-05	0.390918
cg06792065	2.32323e-09	0.532853
cg26855724	0	0.82218
cg23473297	3.70905e-07	0.463432
cg06069861	7.18996e-08	0.488195
cg19473989	3.58533e-08	0.498104
cg04378874	0.00363885	0.273405
cg14382224	0.0341701	0.200524
cg06054272	1.3638e-05	0.401476
cg00646241	7.62692e-05	0.367257
cg18693985	0.0210037	0.218181
cg22660033	7.5066e-05	0.36759
cg06677538	0.00249615	0.283963
cg09286981	0.00193202	0.290925
cg12160448		0.000862424
cg21123417	0.00295794	0.279257
cg13850893	1.30807e-06	0.443042
cg07563939	0.00184063	0.292223
cg21555271	2.71404e-08	0.501965
cg03997139	2.11126e-06	0.434961
cg08384171	0.0159584	0.227628
cg05850870	1.0846e-05	0.405773
cg19247228	3.3456e-05	0.384084
cg01890435	0.000140451	0.354196
cg08274544	0.00227599	0.286492
cg10314760	0.0140622	0.231865
cg20313838	0.000930714	0.309914
cg06868098	0	0.606665
cg27441138	0	0.590341
cg25575065	1.23378e-06	0.444015
cg18986956	0.00792717	0.250256
cg22948791	0.000447705	0.327809
cg02904657	5.84931e-08	0.493182
cg04395153	0	0.572479
cg25478299	0	0.6777
cg05580277	0.00561851	0.260729
cg18178197	0	0.694126
cg11747594	0.000319029	0.337224
cg14053828	0.0274197	0.208665
cg14631576	0.001207	0.303294
cg24038794	0.000666544	0.318208
cg10072237	1.98601e-09	0.53457
cg18067514	0.0341235	0.200576
cg00855396	0.0304643	0.204804
cg05996042	0.0110869	0.239647
cg15995251	0.000756999	0.315073
cg00703453	3.58784e-06	0.425778
cg16046937	3.43133e-05	0.38358
cg07157030	0	0.564364
cg01418527	1.15947e-08	0.51336
cg23427653	0.0125216	0.235692
cg16507172	0.000166923	0.350403
cg19109570	5.62691e-05	0.373569
cg23959977	0	0.642123
cg02991474	0.025467	0.211339
cg13317831	0.0121032	0.236803
cg23695133	0	0.565133
cg07811470	0	0.62819
cg06293172	0.0204268	0.219155
cg07224636	0.0303799	0.204907
cg17972013	0.000336548	0.334515
cg08074767	2.884e-08	0.501128
cg12182649	0.00109403	0.305814
cg13971030	1.69917e-05	0.397299
cg03576809	1.02835e-06	0.447031
cg25000696	9.32391e-08	0.484402
cg04502706	3.34136e-06	0.427025
cg13984289	0.00327013	0.276438
cg02386353	0	0.686447
cg07991621	0.000317874	0.335839
cg01881590	0.0288272	0.206837
cg16110827	0.0016212	0.295597
cg13315970	3.27348e-06	0.427384
cg10090844	0.000488098	0.325751
cg01891252	0.015571	0.228457
cg00075956	0	0.660932
cg08037440	1.72439e-05	0.397017
cg01753595	0.00526094	0.262685
cg08555556	2.80788e-07	0.467771
cg04854226	6.48209e-05	0.370648
cg27395391	6.23502e-08	0.490254
cg01617139	0.0109904	0.239929
cg20311846	0.000824366	0.312955
cg12156272	0.000511257	0.32464
cg03534481	0.0199321	0.220009
cg20432732	0.0315072	0.203557
cg23570590	0.017979	0.223571
cg05241571	1.10356e-07	0.481916
cg23439966	0	0.659582
cg27367871	0.00103376	0.307257
cg03173462	0.0198978	0.220069
cg26297688	4.95462e-06	0.420064
cg27048067	3.10432e-05	0.385571
cg04193143	1.117e-07	0.481737
cg12614980	0.0345208	0.20014
cg05092459	0.0102473	0.242175
cg05043910	0.00414753	0.269647
cg14801238	0	0.62925
cg12550541	0.0290564	0.206547
cg11560654	0.000289981	0.337957
cg25471916	0.0314421	0.203634
cg14623316	0.00209662	0.288721
cg09133043	0	0.568285
cg20036207	0.000610951	0.320335
cg08867390	0.00016744	0.350335
cg00033304	8.02342e-07	0.451097
cg00671534	4.12943e-06	0.423301
cg11461825	2.0894e-08	0.505535
cg10981009	0.00289262	0.27988
cg26367197	8.40729e-09	0.517494
cg22467129	0	0.726868
cg22480875	8.00532e-06	0.411385
cg12298326	2.62778e-07	0.468796
cg08564522	2.18597e-05	0.392447
cg02807446	0.00271526	0.28164
cg00294109	0.000348489	0.333703
cg01762738	0.000137405	0.354674
cg20218040	0.00683389	0.255958
cg16506815	0	0.582226
cg03653585	0.00403737	0.270424
cg08957091	3.31302e-09	0.528829
cg23503501	0	0.608416
cg25503149	0	0.608194
cg05897163	0	0.566338
cg20456218	0.00427294	0.268784
cg07855456	0	0.821608
cg26686147	0.00381353	0.272064
cg07150166	3.90719e-08	0.496899
cg01727419	0.000715021	0.316483
cg06246114	1.97923e-05	0.394369
cg12395284	8.93341e-05	0.363925
cg06343673	0.0086467	0.247548
cg23398560	0.0203968	0.219206
cg22507960	0.000179336	0.348814
cg16112050	0	0.691948
cg17535691	0.00922927	0.245498
cg03623401	0.000374648	0.332012
cg11391618	5.19415e-10	0.547374
cg17595323	2.44103e-07	0.469932
cg19182537	0.0123819	0.236059
cg03319479	0.0114926	0.238485
cg22822867	0.0263128	0.21016
cg20588982	1.22368e-06	0.444152
cg25607226	0.00555771	0.261053
cg14260648	7.23244e-08	0.488109
cg19272349	0.000712053	0.316585
cg14349672	0.0184179	0.222742
cg19269426	0.0124435	0.235897
cg06609049	1.47791e-07	0.47756
cg12963111	0.00508768	0.263676
cg16450577	0.00848535	0.248138
cg15611176	0.00624752	0.257543
cg07850488	0.000815375	0.313228
cg19257562	0.0011121	0.305395
cg06417478	0.00119465	0.303559
cg01738805	0.00373697	0.272645
cg11939300	0.000181416	0.348558
cg24875593	0.00128403	0.301696
cg27485790	9.82653e-05	0.361901
cg02774632	0.024786	0.212313
cg00277685	1.70087e-09	0.536227
cg18993778	7.21204e-05	0.368427
cg03721175	3.55544e-05	0.382871
cg17952467	3.79402e-06	0.424796
cg15902350	0.00130838	0.30121

## Sheet: Tabls S5
Table S5. vmeQTL-vCpG associations validation in NSHD samples
SNP	ALLELE1	ALLELE2	CpG	DRM.Pval	SVLM.Pval
10:32610543	C	A	cg15986326	7.65642e-30	0.106216
1:146500807	G	A	cg00044796	1.07829e-68	7.67876e-32
8:145001031	T	C	cg22822867	1.67165e-07	4.97015e-07
12:120763440	C	A	cg26872792	2.52207e-131	4.16175e-45
12:131115291	T	C	cg27485790	5.06999e-45	2.3142e-17
3:71829242	A	G	cg19388776	3.65833e-25	1.89822e-13
1:221034894	C	T	cg14660726	6.3387e-126	2.48059e-80
5:173372483	C	CT	cg18693985	8.23843e-89	5.20129e-33
1:154238265	CAT	C	cg14859874	1.95877e-10	0.479089
2:88469770	C	G	cg18490616	1.35391e-58	8.688e-17
7:139307835	C	A	cg18993778	2.14648e-104	8.7663e-80
6:26319588	T	G	cg00631329	2.34137e-57	1.96538e-29
17:7184046	G	A	cg01757206	6.66884e-40	2.53332e-14
8:125596990	A	C	cg25375711	8.26306e-15	3.18388e-06
6:30122575	T	C	cg11857238	8.52406e-27	1.26446e-05
2:223110512	A	G	cg19307391	5.5245e-23	5.41667e-14
10:13495589	A	G	cg24686497	5.34964e-35	2.36707e-13
17:54305657	T	C	cg20047349	9.51947e-25	4.64432e-93
5:56260617	A	AC	cg20203395	6.61087e-58	5.00141e-31
4:139840460	T	C	cg24019078	2.37446e-55	3.82395e-13
10:123211880	C	T	cg24794052	6.55208e-44	3.01647e-17
8:144406043	C	A	cg26466789	2.23729e-76	3.29893e-29
6:31381458	C	T	cg12182649	4.0882e-06	3.29171e-08
2:196926058	A	C	cg19655195	0.104059	0.865173
7:135937676	T	A	cg01726295	9.04784e-65	5.45342e-21
10:105601210	C	T	cg01727419	1.6902e-70	1.94576e-40
20:43936990	A	AGGGGAAGT	cg06407657	6.16558e-14	7.91427e-07
4:40266986	C	A	cg25243082	4.99334e-07	0.0076728
8:670533	A	G	cg27048067	0.15163	0.914812
6:167174117	C	T	cg12285184	6.80832e-43	2.18571e-11
10:134061588	CCAAA	C	cg26782539	9.17013e-83	5.50222e-42
4:139840460	T	C	cg27339282	4.30164e-42	1.97803e-13
18:77579812	A	G	cg20788561	1.39126e-37	1.09567e-29
2:75890828	T	A	cg22496973	2.72374e-153	4.4985e-46
7:144571200	C	T	cg23398560	8.78721e-11	1.85341e-05
7:101019378	G	A	cg23424003	3.06466e-24	6.38901e-13
17:76169123	C	T	cg25069807	4.48328e-53	5.52147e-11
2:242515197	T	C	cg23959977	5.78016e-89	3.09788e-57
13:43566373	C	A	cg03763873	1.19838e-08	0.000172658
11:57162634	C	T	cg05471009	2.0234e-19	2.5523e-11
14:63670903	C	T	cg07157030	0.0660745	0.248076
9:124981911	C	G	cg13571460	1.31093e-16	1.84581e-05
5:77148573	G	T	cg25438517	2.38859e-41	2.21723e-27
7:157454457	C	T	cg25000696	2.31235e-21	5.21568e-16
2:3704794	G	C	cg25251562	1.96821e-59	8.30036e-32
1:19437185	G	T	cg20432732	7.02719e-30	3.6641e-15
1:75209312	G	A	cg21906852	2.86412e-17	0.000696157
7:4180453	G	T	cg26275264	4.49639e-33	0.000428841
16:67573367	G	C	cg01291088	2.63297e-122	6.3529e-58
1:209980027	C	T	cg22029157	1.62284e-18	1.82185e-13
1:1015716	G	A	cg22044028	8.50655e-47	8.45448e-21
1:201081943	C	T	cg22815214	4.19543e-48	6.21898e-18
22:50500527	T	C	cg07031797	6.16739e-79	3.34928e-34
21:43526454	C	T	cg19766460	1.55377e-53	3.34592e-42
1:156078249	A	G	cg24674445	1.12697e-48	5.77843e-22
16:89983693	AT	A	cg01768446	1.95507e-20	0.00050311
6:29642978	C	CAACTTGAA	cg19636627	2.0562e-37	8.25151e-23
1:53392908	G	A	cg25767906	3.77275e-08	0.314585
6:14369814	G	T	cg20218040	7.97149e-09	0.0586275
1:92012678	G	A	cg25838465	9.7345e-35	1.86134e-14
1:233099493	T	C	cg26105649	7.54124e-35	6.26893e-32
2:11485457	A	G	cg03997139	2.10602e-40	5.46066e-33
1:75209312	G	A	cg26855724	8.3186e-22	1.32207e-05
1:38194230	T	C	cg27170260	1.9896e-55	8.29841e-21
3:124559660	G	A	cg03021329	7.18704e-54	3.63454e-30
6:33876292	T	C	cg23427653	1.24562e-89	3.50368e-22
6:8435883	C	T	cg01815076	4.087e-55	4.05038e-17
19:2773980	A	T	cg06609049	2.31751e-49	8.74871e-17
11:1948961	T	C	cg06679296	3.17604e-13	8.18574e-07
6:170231119	G	T	cg24289452	8.06134e-76	1.88735e-31
6:51844205	T	C	cg01816258	1.26341e-35	2.68948e-11
21:45154144	C	T	cg24875593	5.19509e-163	2.71367e-93
6:170492610	T	C	cg25753473	9.80914e-56	3.28638e-07
1:205537858	G	A	cg03061435	3.27769e-42	2.07664e-12
15:33023670	T	C	cg07179000	8.03125e-38	1.75854e-06
12:77417344	G	A	cg07679219	2.0001e-25	1.22211e-08
6:32904601	T	G	cg26964592	0.0270221	0.298473
6:33048542	C	T	cg02197634	5.13385e-26	3.05503e-09
20:809589	C	T	cg19070398	5.73754e-40	1.01714e-20
20:56800625	G	A	cg19100881	2.87377e-27	1.96721e-24
1:205537858	G	A	cg03585778	3.94674e-23	3.34842e-07
16:12070422	C	T	cg03623401	1.01392e-37	2.41711e-14
1:55474325	A	C	cg03646354	1.77315e-05	0.0878867
22:18958674	G	C	cg14259594	5.52351e-88	6.13255e-34
3:10323258	T	C	cg04011173	2.96538e-18	4.40956e-08
8:101820269	G	A	cg05314679	2.08505e-17	0.00976943
16:2025602	A	G	cg03654304	4.37955e-115	2.35369e-13
10:76983258	T	C	cg04944931	8.57805e-90	3.9934e-160
4:160895	A	G	cg05388281	6.49984e-66	1.00201e-37
13:27292666	C	T	cg00671534	1.4751e-09	3.93938e-05
1:154572228	C	T	cg03920003	6.45681e-48	2.53171e-27
2:99872579	G	A	cg05043910	1.44499e-30	8.86446e-07
11:2212448	G	A	cg08241307	2.687e-100	4.93724e-51
13:27292666	C	T	cg07811470	2.20792e-18	1.54741e-07
9:95153729	C	G	cg14631576	1.26361e-42	2.24003e-07
22:21363960	G	A	cg17353431	7.22965e-12	2.10446e-05
11:64260478	C	A	cg08822897	0.172976	0.295593
13:27292666	C	T	cg08419873	4.60287e-71	4.62251e-30
12:70634617	A	T	cg11119694	6.78207e-20	6.58385e-19
14:76648764	AT	A	cg16333262	3.05528e-34	6.59659e-09
7:157487013	A	C	cg05124021	8.46932e-64	5.6132e-18
19:39990492	CTCT	C	cg10832304	6.31553e-63	2.72218e-19
15:31115709	C	G	cg15020726	9.56801e-16	1.4733e-09
1:234636107	G	A	cg05340578	1.08287e-10	7.23133e-06
8:144406043	C	A	cg07652447	2.6855e-81	2.30871e-19
12:95397757	C	T	cg11366788	1.19822e-51	1.45159e-14
15:92433491	G	A	cg15995251	2.44474e-49	3.45064e-32
1:44172458	C	T	cg05370662	1.41916e-44	1.04227e-34
7:43288513	T	G	cg05606455	1.68581e-89	2.93061e-42
8:79581736	T	C	cg07654569	2.30216e-60	1.27008e-39
1:90278842	T	C	cg06121193	1.92271e-73	2.51059e-25
13:27292666	C	T	cg11560654	4.25765e-46	1.53513e-27
17:78772281	C	G	cg06343673	1.32953e-71	6.42166e-26
13:113300409	C	T	cg12351768	2.62587e-11	0.435083
22:45809624	C	A	cg22884516	6.47136e-15	0.000779596
2:148708512	A	AT	cg06746096	1.52072e-14	1.06269e-09
10:80217968	A	G	cg08356028	1.39954e-16	0.00075397
8:57329472	G	T	cg09654669	8.392e-75	3.4386e-35
22:45809624	C	A	cg23503501	8.70329e-51	1.25622e-18
13:43604134	AAAG	A	cg14729962	1.46964e-49	1.48584e-25
16:88822297	T	C	cg06867482	1.12012e-36	3.87709e-15
12:130768008	C	T	cg14604444	1.26592e-63	3.60504e-37
5:157102159	G	A	cg07464716	1.54008e-75	1.73319e-51
1:205782718	A	G	cg07157834	2.00636e-15	3.37271e-05
12:718885	C	T	cg14911689	1.52145e-14	3.65227e-06
6:33876292	T	C	cg04502706	2.5548e-06	0.00110108
16:86823099	A	C	cg07524214	5.89517e-22	4.90149e-06
11:69646236	A	G	cg13487293	8.6812e-06	0.0271784
4:160895	A	G	cg10197305	2.94341e-74	7.44119e-43
12:120763440	C	A	cg15611176	4.11992e-89	1.06422e-38
11:35365389	G	A	cg13971030	3.23351e-21	7.16835e-13
8:105342468	CGCTGCGGTAACA	C	cg13045555	6.50609e-27	4.7983e-12
13:114888616	A	C	cg16512163	2.66655e-44	5.02143e-28
12:66459794	A	G	cg16749629	3.54808e-36	1.88191e-23
15:29761249	C	T	cg21575308	0.0638859	0.206985
19:49342366	C	G	cg16594139	7.10576e-125	1.91202e-53
1:53392908	G	A	cg08859206	4.38344e-35	0.00164483
15:76609723	G	A	cg22467129	0.00423598	0.0758623
16:69965024	T	A	cg08209934	0.189923	0.572919
13:43616214	T	G	cg19182537	8.45278e-55	7.48604e-14
10:135034293	C	G	cg12333160	2.46814e-83	2.35753e-47
13:37679268	G	T	cg19272349	7.36696e-75	1.73861e-14
1:112161635	A	G	cg09184981	1.11253e-96	7.62712e-48
5:171057133	C	G	cg10881242	1.08454e-20	1.53257e-09
13:103346855	A	C	cg19359983	3.43654e-70	1.59516e-18
10:13495589	A	G	cg12390516	7.98504e-41	1.6461e-22
1:209979997	AGCTTCTTG	A	cg09509183	4.45259e-33	1.70193e-15
17:78865999	A	C	cg10035831	4.52109e-08	0.000392855
13:51567992	G	A	cg20192814	1.20038e-20	2.25164e-08
4:7932073	T	C	cg13534536	2.32038e-42	3.10706e-32
11:33075340	C	T	cg17485717	8.77401e-13	1.38029e-10
13:111126023	A	G	cg20553577	7.55411e-09	0.510171
15:76609723	G	A	cg26408565	7.31401e-19	4.92238e-06
3:10122575	T	C	cg12395284	4.97227e-07	3.11859e-05
12:120763440	C	A	cg20313400	4.03619e-52	3.05799e-15
15:81399187	G	A	cg27136994	7.02981e-98	6.77273e-38
8:19613134	G	T	cg00923880	0.000209636	0.242512
19:17394504	C	A	cg02221750	1.85801e-99	7.20709e-10
20:42185536	C	T	cg04420889	0.0430873	0.36794
3:32508110	A	G	cg13050802	1.79862e-10	0.000846282
4:2762679	T	C	cg14029686	9.03032e-27	0.000996192
19:10397131	G	A	cg20036207	0.0458461	0.8296
1:161045663	C	T	cg11161846	3.29943e-17	1.12705e-10
3:173114305	G	A	cg13519184	7.95305e-14	0.157187
12:77417344	G	A	cg22480875	1.08681e-40	4.02681e-26
19:11769502	T	C	cg21723029	9.38538e-42	3.68676e-06
3:154991086	C	CA	cg14015285	6.85147e-32	5.51699e-16
12:48154510	CTG	C	cg22883919	1.59708e-24	4.91571e-06
7:158863758	C	T	cg13336326	1.68342e-19	0.000204814
12:41720543	A	C	cg22969014	5.61646e-30	4.28834e-10
1:146500807	G	A	cg11655389	5.74155e-37	1.66417e-16
7:38420403	T	C	cg01198434	2.20322e-12	2.07328e-06
13:79233427	C	A	cg01819759	7.72496e-36	5.43757e-11
19:4951851	A	G	cg22542229	1.13365e-15	6.63052e-10
7:2288820	C	A	cg13550401	0.949171	0.154854
3:9181403	C	T	cg14623316	4.68375e-49	3.3231e-26
13:47472266	A	G	cg24118521	1.18128e-22	9.8053e-18
2:162101261	G	A	cg13854012	5.23029e-44	5.55139e-25
1:209979997	AGCTTCTTG	A	cg12034118	2.61056e-32	5.54579e-07
3:44450564	G	A	cg15083578	4.37951e-14	8.00073e-07
19:2543621	C	T	cg23854103	4.70977e-22	4.84546e-12
5:176799992	T	C	cg16006841	0.00029104	3.99099e-07
3:134095735	G	A	cg15709065	7.57097e-15	1.63148e-07
21:47606751	T	TTTTG	cg13732083	6.1269e-76	1.24936e-40
3:171165096	G	GAA	cg16170237	1.75973e-73	1.93062e-23
19:13345657	C	A	cg24800175	1.92089e-228	5.89618e-133
12:131520170	G	T	cg25772418	0.000225704	0.0312002
17:10216510	G	A	cg13984289	1.56742e-27	2.97335e-06
4:7939008	T	A	cg19473989	1.23616e-13	1.21534e-11
12:4938901	G	A	cg26162582	1.81231e-66	1.76629e-34
1:67600686	G	T	cg12940439	8.72335e-67	3.99448e-18
17:78079643	C	T	cg14949292	2.18448e-25	3.38246e-10
12:718885	C	T	cg26654770	1.12778e-19	9.48909e-13
7:43288513	T	G	cg17544584	7.48425e-45	3.94413e-20
17:43687268	G	A	cg17117718	1.36486e-39	1.47076e-15
5:75576729	T	C	cg13563193	5.02312e-129	3.28434e-64
9:33122370	T	A	cg04842962	6.14879e-13	7.51269e-06
17:44809001	A	G	cg17117718	1.40822e-38	3.44253e-22
9:33144809	C	T	cg20290983	3.54395e-81	1.13829e-24
19:8602607	T	C	cg02613435	2.54811e-34	9.36592e-10

## Sheet: Table S6
Table S5. FUMA results of the enrichment of vCpGs
Category	GeneSet	N_genes	N_overlap	p	adjP	genes	link
Chemical_and_Genetic_pertubation	CHIARADONNA_NEOPLASTIC_TRANSFORMATION_KRAS_DN	127	10	7.79395e-06	0.0265384	NTPCR:TMEM45A:ITGB5:AMOTL2:COL4A2:SLCO3A1:MSLN:WWP2:LLGL2:IFI30	http://www.gsea-msigdb.org/gsea/msigdb/human/geneset/CHIARADONNA_NEOPLASTIC_TRANSFORMATION_KRAS_DN
Chemical_and_Genetic_pertubation	WIELAND_UP_BY_HBV_INFECTION	88	8	2.25787e-05	0.0384402	PIK3CD:HLA-A:HLA-DMB:HLA-DPA1:HLA-DPB1:TAPBP:C3AR1:IFI30	http://www.gsea-msigdb.org/gsea/msigdb/human/geneset/WIELAND_UP_BY_HBV_INFECTION
Chemical_and_Genetic_pertubation	ACEVEDO_METHYLATED_IN_LIVER_CANCER_DN	677	23	3.96583e-05	0.0450121	ECHDC2:SCP2:CRYZ:TYW3:RAP1A:NFASC:SPATA18:SDK1:COL26A1:PTPRN2:VIPR2:TRMT12:GALNT8:PDZRN4:GPR12:CSNK1A1L:HS6ST3:RGS6:SLCO3A1:RPTOR:MATN4:RBPJL:UMODL1	http://www.gsea-msigdb.org/gsea/msigdb/human/geneset/ACEVEDO_METHYLATED_IN_LIVER_CANCER_DN
GO_mf	GOMF_PEPTIDE_ANTIGEN_BINDING	24	5	1.3845e-05	0.0245333	HLA-A:MICA:HLA-DPA1:HLA-DPB1:TAPBP	http://www.gsea-msigdb.org/gsea/msigdb/human/geneset/GOMF_PEPTIDE_ANTIGEN_BINDING
Curated_gene_sets	KEGG_CELL_ADHESION_MOLECULES_CAMS	116	10	3.45474e-06	0.0224385	F11R:NFASC:NLGN1:HLA-A:HLA-DMB:HLA-DPA1:HLA-DPB1:CLDN10:ICAM1:MAG	http://www.gsea-msigdb.org/gsea/msigdb/human/geneset/KEGG_CELL_ADHESION_MOLECULES_CAMS
Curated_gene_sets	CHIARADONNA_NEOPLASTIC_TRANSFORMATION_KRAS_DN	127	10	7.79395e-06	0.0253109	NTPCR:TMEM45A:ITGB5:AMOTL2:COL4A2:SLCO3A1:MSLN:WWP2:LLGL2:IFI30	http://www.gsea-msigdb.org/gsea/msigdb/human/geneset/CHIARADONNA_NEOPLASTIC_TRANSFORMATION_KRAS_DN
Curated_gene_sets	WIELAND_UP_BY_HBV_INFECTION	88	8	2.25787e-05	0.0488828	PIK3CD:HLA-A:HLA-DMB:HLA-DPA1:HLA-DPB1:TAPBP:C3AR1:IFI30	http://www.gsea-msigdb.org/gsea/msigdb/human/geneset/WIELAND_UP_BY_HBV_INFECTION
Cell_type_signature	HE_LIM_SUN_FETAL_LUNG_C0_LATE_MESOTHELIAL_CELL	628	22	3.721e-05	0.0308843	ECHDC2:BOK:TCAIM:AMOTL2:AGA:PDZD2:TAPBP:VIPR2:PLEC:COMTD1:GALNT18:PDZRN4:RAPGEF3:SLC48A1:GPR133:SLCO3A1:MSLN:PIEZO1:MBP:ICAM1:MAG:PLEKHA4	http://www.gsea-msigdb.org/gsea/msigdb/human/geneset/HE_LIM_SUN_FETAL_LUNG_C0_LATE_MESOTHELIAL_CELL
KEGG	KEGG_CELL_ADHESION_MOLECULES_CAMS	116	10	3.45474e-06	0.000642581	F11R:NFASC:NLGN1:HLA-A:HLA-DMB:HLA-DPA1:HLA-DPB1:CLDN10:ICAM1:MAG	http://www.gsea-msigdb.org/gsea/msigdb/human/geneset/KEGG_CELL_ADHESION_MOLECULES_CAMS
KEGG	KEGG_LEUKOCYTE_TRANSENDOTHELIAL_MIGRATION	103	8	7.03733e-05	0.00490277	PIK3CD:RAP1A:F11R:ROCK2:RAPGEF3:CLDN10:ICAM1:PIK3R2:PIK3R2	http://www.gsea-msigdb.org/gsea/msigdb/human/geneset/KEGG_LEUKOCYTE_TRANSENDOTHELIAL_MIGRATION
KEGG	KEGG_ANTIGEN_PROCESSING_AND_PRESENTATION	54	6	7.90769e-05	0.00490277	HLA-A:HLA-DMB:HLA-DPA1:HLA-DPB1:TAPBP:IFI30	http://www.gsea-msigdb.org/gsea/msigdb/human/geneset/KEGG_ANTIGEN_PROCESSING_AND_PRESENTATION
KEGG	KEGG_TYPE_I_DIABETES_MELLITUS	38	5	0.000140448	0.00653081	HLA-A:HLA-DMB:HLA-DPA1:HLA-DPB1:PTPRN2	http://www.gsea-msigdb.org/gsea/msigdb/human/geneset/KEGG_TYPE_I_DIABETES_MELLITUS
KEGG	KEGG_VIRAL_MYOCARDITIS	63	6	0.000188282	0.00687929	HLA-A:HLA-DMB:HLA-DPA1:HLA-DPB1:MYH13:ICAM1	http://www.gsea-msigdb.org/gsea/msigdb/human/geneset/KEGG_VIRAL_MYOCARDITIS
KEGG	KEGG_ASTHMA	23	4	0.000221912	0.00687929	HLA-DMB:HLA-DPA1:HLA-DPB1:PRG2	http://www.gsea-msigdb.org/gsea/msigdb/human/geneset/KEGG_ASTHMA
KEGG	KEGG_MTOR_SIGNALING_PATHWAY	48	5	0.000429998	0.0114257	PIK3CD:RPS6KA2:ULK1:RPTOR:PIK3R2:PIK3R2	http://www.gsea-msigdb.org/gsea/msigdb/human/geneset/KEGG_MTOR_SIGNALING_PATHWAY
KEGG	KEGG_ALLOGRAFT_REJECTION	31	4	0.000725369	0.0168648	HLA-A:HLA-DMB:HLA-DPA1:HLA-DPB1	http://www.gsea-msigdb.org/gsea/msigdb/human/geneset/KEGG_ALLOGRAFT_REJECTION
KEGG	KEGG_GRAFT_VERSUS_HOST_DISEASE	32	4	0.000820402	0.016955	HLA-A:HLA-DMB:HLA-DPA1:HLA-DPB1	http://www.gsea-msigdb.org/gsea/msigdb/human/geneset/KEGG_GRAFT_VERSUS_HOST_DISEASE
KEGG	KEGG_AUTOIMMUNE_THYROID_DISEASE	33	4	0.000923891	0.0171844	HLA-A:HLA-DMB:HLA-DPA1:HLA-DPB1	http://www.gsea-msigdb.org/gsea/msigdb/human/geneset/KEGG_AUTOIMMUNE_THYROID_DISEASE
KEGG	KEGG_INTESTINAL_IMMUNE_NETWORK_FOR_IGA_PRODUCTION	40	4	0.00191861	0.0324419	HLA-DMB:HLA-DPA1:HLA-DPB1:TNFSF13B	http://www.gsea-msigdb.org/gsea/msigdb/human/geneset/KEGG_INTESTINAL_IMMUNE_NETWORK_FOR_IGA_PRODUCTION
TF_targets	CRX_Q4	243	13	2.39834e-05	0.0267415	LIN28A:ECHDC2:UBAP2L:MYO3B:LIN28AP1:PROK2:NLGN1:AGA:CPEB4:DLC1:CHORDC1:MCTP2:LLGL2:ERG	http://www.gsea-msigdb.org/gsea/msigdb/human/geneset/CRX_Q4
Canonical_Pathways	KEGG_CELL_ADHESION_MOLECULES_CAMS	116	10	3.45474e-06	0.0106751	F11R:NFASC:NLGN1:HLA-A:HLA-DMB:HLA-DPA1:HLA-DPB1:CLDN10:ICAM1:MAG	http://www.gsea-msigdb.org/gsea/msigdb/human/geneset/KEGG_CELL_ADHESION_MOLECULES_CAMS

## Sheet: Table S7
Table S6 eQTM information from BIOS
PValue	CpG	CpGchr	CpGChrPos	GeneName	GeneChr	GeneChrPos	CisTrans	SNPType	AlleleAssessed	OverallZScore	DatasetsWhereSNPProbePairIsAvailableAndPassesQC	DatasetsZScores	DatasetsNrSamples	IncludedDatasetsMeanProbeExpression	IncludedDatasetsProbeExpressionVariance	HGNCName	IncludedDatasetsCorrelationCoefficient	Meta-Beta (SE)	Beta (SE)	FoldChange	FDR
6.1e-211	cg12182649	6	31381731	ENSG00000204520	6	31371356	cis	C/T	C	-30.996	RS-Methylation_GPL13534;LLD-Methylation_GPL13534;LLS-Methylation_GPL13534;CODAM-Methylation_GPL13534	-15.6990968;-16.6842652;-20.4538177;-6.2495126	649;621;647;184	0;0;0;0	35154.1666667;32188.5;34938;2836.6666667	MICA	-0.5634102;-0.6019673;-0.6913043;-0.4399047	0E0 (0E0)	-0.5634102 (0.0324804);-0.6019673 (0.0320953);-0.6913043 (0.0284509);-0.4399047 (0.0665675)	0;0;0;0	0
3.11e-92	cg13732083	21	47605072	ENSG00000160284	21	47604390	cis	C/T	C	-20.3696	RS-Methylation_GPL13534;LLD-Methylation_GPL13534;LLS-Methylation_GPL13534;CODAM-Methylation_GPL13534	-12.1855585;-11.2160244;-10.5138052;-5.6255245	649;621;647;184	0;0;0;0	35154.1666667;32188.5;34938;2836.6666667	SPATC1L	-0.4531072;-0.4293803;-0.397309;-0.399913	0E0 (0E0)	-0.4531072 (0.0350468);-0.4293803 (0.0362996);-0.397309 (0.0361338);-0.399913 (0.0679394)	0;0;0;0	0
3.71e-41	cg23959977	2	242509445	ENSG00000176720	2	242498136	cis	C/T	C	-13.4363	RS-Methylation_GPL13534;LLD-Methylation_GPL13534;LLS-Methylation_GPL13534;CODAM-Methylation_GPL13534	7.5633571;8.5533064;6.5828165;3.1408269	649;621;647;184	0;0;0;0	35154.1666667;32188.5;34938;2836.6666667	BOK	0.2911038;0.3337177;0.2548302;0.2301128	0E0 (0E0)	0.2911038 (0.0376114);0.3337177 (0.0378892);0.2548302 (0.038075);0.2301128 (0.0721357)	0;0;0;0	0
1.89e-40	cg10197305	4	125112	ENSG00000250312	4	124386	cis	C/T	C	-13.3152	RS-Methylation_GPL13534;LLD-Methylation_GPL13534;LLS-Methylation_GPL13534;CODAM-Methylation_GPL13534	-8.3020467;-7.8783331;-5.0508179;-5.4571707	649;621;647;184	0;0;0;0	35154.1666667;32188.5;34938;2836.6666667	ZNF718	-0.3179222;-0.3091489;-0.1973315;-0.3888312	0E0 (0E0)	-0.3179222 (0.0372743);-0.3091489 (0.0382245);-0.1973315 (0.0386007);-0.3888312 (0.068292)	0;0;0;0	0
1.91e-40	cg05388281	4	125456	ENSG00000250312	4	124386	cis	C/T	C	-13.3143	RS-Methylation_GPL13534;LLD-Methylation_GPL13534;LLS-Methylation_GPL13534;CODAM-Methylation_GPL13534	-8.9397145;-7.610818;-4.7375497;-5.3355393	649;621;647;184	0;0;0;0	35154.1666667;32188.5;34938;2836.6666667	ZNF718	-0.3408623;-0.2986344;-0.1850163;-0.3807869	0E0 (0E0)	-0.3408623 (0.0369597);-0.2986344 (0.0383593);-0.1850163 (0.0386952);-0.3807869 (0.0685406)	0;0;0;0	0
2.13e-36	cg04395153	1	203052423	ENSG00000143847	1	202995626	cis	C/T	C	-12.5993	RS-Methylation_GPL13534;LLD-Methylation_GPL13534;LLS-Methylation_GPL13534;CODAM-Methylation_GPL13534	7.781184;7.4775598;5.7600401;3.4225662	649;621;647;184	0;0;0;0	35154.1666667;32188.5;34938;2836.6666667	PPFIA4	0.2985102;0.2936341;0.2242904;0.2495922	0E0 (0E0)	0.2985102 (0.0375216);0.2936341 (0.0384216);0.2242904 (0.0383718);0.2495922 (0.071779)	0;0;0;0	0
1.59e-31	cg13939204	9	130667009	ENSG00000160408	9	130667687	cis	C/T	C	-11.6811	RS-Methylation_GPL13534;LLD-Methylation_GPL13534;LLS-Methylation_GPL13534;CODAM-Methylation_GPL13534	-9.8414188;-9.2931521;-1.3464579;-1.3913419	649;621;647;184	0;0;0;0	35154.1666667;32188.5;34938;2836.6666667	ST6GALNAC6	-0.3725941;-0.3607619;-0.0528005;-0.1025727	0E0 (0E0)	-0.3725941 (0.0364832);-0.3607619 (0.0374867);-0.0528005 (0.03932);-0.1025727 (0.073734)	0;0;0;0	0
1.94e-29	cg21906852	1	75198582	ENSG00000162623	1	75198836	cis	C/T	C	-11.2656	RS-Methylation_GPL13534;LLD-Methylation_GPL13534;LLS-Methylation_GPL13534;CODAM-Methylation_GPL13534	-8.2469766;-3.6505497;-6.3429298;-3.9787063	649;621;647;184	0;0;0;0	35154.1666667;32188.5;34938;2836.6666667	TYW3	-0.3155821;-0.1455028;-0.2464549;-0.2885981	0E0 (0E0)	-0.3155821 (0.037305);-0.1455028 (0.0397656);-0.2464549 (0.0381604);-0.2885981 (0.0709709)	0;0;0;0	0
3.4e-27	cg13534536	4	7938256	ENSG00000196526	4	7941653	cis	C/T	C	-10.8012	RS-Methylation_GPL13534;LLD-Methylation_GPL13534;LLS-Methylation_GPL13534;CODAM-Methylation_GPL13534	4.9801043;10.6406505;1.9067117;4.0218941	649;621;647;184	0;0;0;0	35154.1666667;32188.5;34938;2836.6666667	AFAP1	0.1936049;0.4092908;0.075418;0.2915679	0E0 (0E0)	0.1936049 (0.0385702);0.4092908 (0.0366726);0.075418 (0.0392628);0.2915679 (0.0709042)	0;0;0;0	0
3.81e-26	cg26855724	1	75198818	ENSG00000162623	1	75198836	cis	C/T	C	-10.5768	RS-Methylation_GPL13534;LLD-Methylation_GPL13534;LLS-Methylation_GPL13534;CODAM-Methylation_GPL13534	-7.8630903;-3.7264008;-5.918538;-3.0287179	649;621;647;184	0;0;0;0	35154.1666667;32188.5;34938;2836.6666667	TYW3	-0.3024996;-0.1494999;-0.2295825;-0.222454	0E0 (0E0)	-0.3024996 (0.0374722);-0.1494999 (0.0397417);-0.2295825 (0.0383232);-0.222454 (0.0722676)	0;0;0;0	0
4.48e-26	cg03763873	13	43565901	ENSG00000133106	13	43566407	cis	C/T	C	-10.562	RS-Methylation_GPL13534;LLD-Methylation_GPL13534;LLS-Methylation_GPL13534;CODAM-Methylation_GPL13534	7.6177345;4.258881;5.024669;4.1373692	649;621;647;184	0;0;0;0	35154.1666667;32188.5;34938;2836.6666667	EPSTI1	0.2929824;0.1701108;0.1955464;0.2995891	0E0 (0E0)	0.2929824 (0.0375889);0.1701108 (0.0396076);0.1955464 (0.0386148);0.2995891 (0.0707202)	0;0;0;0	0
7.17e-26	cg25375711	8	125463009	ENSG00000183665	8	125463048	cis	C/T	C	-10.5175	RS-Methylation_GPL13534;LLD-Methylation_GPL13534;LLS-Methylation_GPL13534;CODAM-Methylation_GPL13534	-7.0223711;-6.0054847;-3.7522929;-4.2823624	649;621;647;184	0;0;0;0	35154.1666667;32188.5;34938;2836.6666667	TRMT12	-0.2710887;-0.2383886;-0.146641;-0.3096291	0E0 (0E0)	-0.2710887 (0.0378419);-0.2383886 (0.0390346);-0.146641 (0.0389493);-0.3096291 (0.0704822)	0;0;0;0	0
6.59e-19	cg11857238	6	30122545	ENSG00000234127	6	30181204	cis	C/T	C	-8.88176	RS-Methylation_GPL13534;LLD-Methylation_GPL13534;LLS-Methylation_GPL13534;CODAM-Methylation_GPL13534	4.4582398;6.1615647;3.4430196;3.8638374	649;621;647;184	0;0;0;0	35154.1666667;32188.5;34938;2836.6666667	TRIM26	0.1741651;0.2440848;0.1350972;0.2812801	0E0 (0E0)	0.1741651 (0.0387132);0.2440848 (0.0389777);0.1350972 (0.039014);0.2812801 (0.0711322)	0;0;0;0	0
1.24e-18	cg27048067	8	674560	ENSG00000104714	8	688106	cis	C/T	C	-8.81074	RS-Methylation_GPL13534;LLD-Methylation_GPL13534;LLS-Methylation_GPL13534;CODAM-Methylation_GPL13534	6.8878841;4.335181;4.1918836;1.0118423	649;621;647;184	0;0;0;0	35154.1666667;32188.5;34938;2836.6666667	ERICH1	0.2660875;0.1733108;0.1644835;0.0748921	0E0 (0E0)	0.2660875 (0.0378967);0.1733108 (0.0395852);0.1644835 (0.0388387);0.0748921 (0.0739168)	0;0;0;0	0
2.99e-18	cg24875593	21	45153009	ENSG00000160209	21	45138975	cis	C/T	C	-8.71199	RS-Methylation_GPL13534;LLD-Methylation_GPL13534;LLS-Methylation_GPL13534;CODAM-Methylation_GPL13534	-3.5257211;-10.0456491;-2.5706641;0.458188	649;621;647;184	0;0;0;0	35154.1666667;32188.5;34938;2836.6666667	PDXK	-0.1375689;-0.3882547;-0.1014832;0.0342687	0E0 (0E0)	-0.1375689 (0.0389403);-0.3882547 (0.0370403);-0.1014832 (0.0391717);0.0342687 (0.0740814)	0;0;0;0	0
4.76e-18	cg24247132	7	64458642	ENSG00000152926	7	64467062	cis	C/T	C	-8.65902	RS-Methylation_GPL13534;LLD-Methylation_GPL13534;LLS-Methylation_GPL13534;CODAM-Methylation_GPL13534	6.4327535;4.9478911;3.0318335;2.403592	649;621;647;184	0;0;0;0	35154.1666667;32188.5;34938;2836.6666667	ZNF117	0.2489646;0.1969455;0.1194006;0.1772137	0E0 (0E0)	0.2489646 (0.0380762);0.1969455 (0.0394062);0.1194006 (0.0390933);0.1772137 (0.0729517)	0;0;0;0	0
3.52e-15	cg16316162	8	144660109	ENSG00000147813	8	144660819	cis	C/T	C	-7.87093	RS-Methylation_GPL13534;LLD-Methylation_GPL13534;LLS-Methylation_GPL13534;CODAM-Methylation_GPL13534	-5.9542048;-2.8695369;-3.7264892;-3.1548633	649;621;647;184	0;0;0;0	35154.1666667;32188.5;34938;2836.6666667	NAPRT1	-0.2306083;-0.1146306;-0.1462757;-0.2306001	0E0 (0E0)	-0.2306083 (0.0382544);-0.1146306 (0.0399284);-0.1462757 (0.0389514);-0.2306001 (0.0721272)	0;0;0;0	0
5.26e-15	cg11347599	17	76506644	ENSG00000187775	17	76573476	cis	C/T	C	-7.82068	RS-Methylation_GPL13534;LLD-Methylation_GPL13534;LLS-Methylation_GPL13534;CODAM-Methylation_GPL13534	3.1393715;5.4877228;4.9462702;1.1743111	649;621;647;184	0;0;0;0	35154.1666667;32188.5;34938;2836.6666667	DNAH17	0.1228562;0.2184046;0.1928183;0.0867827	0E0 (0E0)	0.1228562 (0.0390162);0.2184046 (0.0392231);0.1928183 (0.0386361);0.0867827 (0.0738453)	0;0;0;0	0
2.85e-14	cg19473989	4	7912384	ENSG00000196526	4	7941653	cis	C/T	C	-7.605	RS-Methylation_GPL13534;LLD-Methylation_GPL13534;LLS-Methylation_GPL13534;CODAM-Methylation_GPL13534	-5.2684586;-8.2281786;-0E0;-0.6875308	649;621;647;184	0;0;0;0	35154.1666667;32188.5;34938;2836.6666667	AFAP1	-0.2047398;-0.3223807;-6.21344E-5;-0.0511189	0E0 (0E0)	-0.2047398 (0.0384812);-0.3223807 (0.0380475);-6.21344E-5 (0.039375);-0.0511189 (0.074028)	0;0;0;0	0
6.36e-13	cg03228288	19	53141730	ENSG00000167766	19	53193749	cis	C/T	C	-7.19241	RS-Methylation_GPL13534;LLD-Methylation_GPL13534;LLS-Methylation_GPL13534;CODAM-Methylation_GPL13534	-5.1634875;-3.095794;-2.6730282;-3.906863	649;621;647;184	0;0;0;0	35154.1666667;32188.5;34938;2836.6666667	ZNF83	-0.2007136;-0.1243497;-0.1049195;-0.2843127	0E0 (0E0)	-0.2007136 (0.038514);-0.1243497 (0.0398814);-0.1049195 (0.0391576);-0.2843127 (0.0710659)	0;0;0;0	0
7.88e-13	cg19182537	13	43597990	ENSG00000120675	13	43597339	cis	C/T	C	-7.16319	RS-Methylation_GPL13534;LLD-Methylation_GPL13534;LLS-Methylation_GPL13534;CODAM-Methylation_GPL13534	-4.8232286;-3.5494941;-3.2372672;-2.5556063	649;621;647;184	0;0;0;0	35154.1666667;32188.5;34938;2836.6666667	DNAJC15	-0.1876884;-0.141718;-0.1271751;-0.1879646	0E0 (0E0)	-0.1876884 (0.0386154);-0.141718 (0.0397877);-0.1271751 (0.0390552);-0.1879646 (0.0728037)	0;0;0;0	0
1.06e-11	cg13732083	21	47605072	ENSG00000142173	21	47518011	cis	C/T	C	-6.79845	RS-Methylation_GPL13534;LLD-Methylation_GPL13534;LLS-Methylation_GPL13534;CODAM-Methylation_GPL13534	-4.1724338;-4.8710665;-2.7242345;-1.0795088	649;621;647;184	0;0;0;0	35154.1666667;32188.5;34938;2836.6666667	COL6A2	-0.1633332;-0.1936729;-0.1074385;-0.0797774	0E0 (0E0)	-0.1633332 (0.0387861);-0.1936729 (0.0394324);-0.1074385 (0.039147);-0.0797774 (0.0738887)	0;0;0;0	0
1.14e-11	cg21906852	1	75198582	ENSG00000116791	1	75199092	cis	C/T	C	-6.78805	RS-Methylation_GPL13534;LLD-Methylation_GPL13534;LLS-Methylation_GPL13534;CODAM-Methylation_GPL13534	-4.4322232;-4.3097409;-2.3405703;-2.3070965	649;621;647;184	0;0;0;0	35154.1666667;32188.5;34938;2836.6666667	CRYZ	-0.1733397;-0.1724193;-0.0919099;-0.1695202	0E0 (0E0)	-0.1733397 (0.0387189);-0.1724193 (0.0395914);-0.0919099 (0.0392083);-0.1695202 (0.0730521)	0;0;0;0	0
1.77e-10	cg26855724	1	75198818	ENSG00000116791	1	75199092	cis	C/T	C	-6.38023	RS-Methylation_GPL13534;LLD-Methylation_GPL13534;LLS-Methylation_GPL13534;CODAM-Methylation_GPL13534	-3.5257211;-3.7011114;-3.3658238;-1.8271229	649;621;647;184	0;0;0;0	35154.1666667;32188.5;34938;2836.6666667	CRYZ	-0.1376256;-0.1478697;-0.1322713;-0.1346199	0E0 (0E0)	-0.1376256 (0.03894);-0.1478697 (0.0397515);-0.1322713 (0.039029);-0.1346199 (0.0734502)	0;0;0;0	0
4.63e-10	cg08479752	19	54567279	ENSG00000189068	19	54567207	cis	C/T	C	-6.23106	RS-Methylation_GPL13534;LLD-Methylation_GPL13534;LLS-Methylation_GPL13534;CODAM-Methylation_GPL13534	-4.6405545;-3.6758277;-1.3718995;-3.0147267	649;621;647;184	0;0;0;0	35154.1666667;32188.5;34938;2836.6666667	VSTM1	-0.1807628;-0.1468149;-0.0539872;-0.2207059	0E0 (0E0)	-0.1807628 (0.0386664);-0.1468149 (0.0397579);-0.0539872 (0.0393175);-0.2207059 (0.072297)	0;0;0;0	0
1.12e-08	cg13732083	21	47605072	ENSG00000160285	21	47648738	cis	C/T	C	-5.7119	RS-Methylation_GPL13534;LLD-Methylation_GPL13534;LLS-Methylation_GPL13534;CODAM-Methylation_GPL13534	-3.9909723;-2.6185565;-3.2629684;-0.8766217	649;621;647;184	0;0;0;0	35154.1666667;32188.5;34938;2836.6666667	LSS	-0.1561755;-0.1054175;-0.1277983;-0.0645616	0E0 (0E0)	-0.1561755 (0.0388316);-0.1054175 (0.0399694);-0.1277983 (0.0390521);-0.0645616 (0.0739703)	0;0;0;0	0
2.27e-08	cg24247132	7	64458642	ENSG00000213462	7	64467121	cis	C/T	C	-5.58992	RS-Methylation_GPL13534;LLD-Methylation_GPL13534;LLS-Methylation_GPL13534;CODAM-Methylation_GPL13534	4.7971098;1.0698905;4.062405;0.2964247	649;621;647;184	0;0;0;0	35154.1666667;32188.5;34938;2836.6666667	ERV3-1	0.1867751;0.0434242;0.1591877;0.0216347	0E0 (0E0)	0.1867751 (0.0386222);0.0434242 (0.0401555);0.1591877 (0.0388729);0.0216347 (0.0741076)	0;0;0;0	0
2.64e-08	cg11857238	6	30122545	ENSG00000230795	6	29894236	cis	C/T	C	5.56387	RS-Methylation_GPL13534;LLD-Methylation_GPL13534;LLS-Methylation_GPL13534;CODAM-Methylation_GPL13534	-3.113655;-2.5433421;-4.5813258;0.3099021	649;621;647;184	0;0;0;0	35154.1666667;32188.5;34938;2836.6666667	HLA-K	-0.1220719;-0.1024896;-0.1794955;0.0228609	0E0 (0E0)	-0.1220719 (0.03902);-0.1024896 (0.0399817);-0.1794955 (0.0387355);0.0228609 (0.0741056)	0;0;0;0	0
2.81e-08	cg14729962	13	43597517	ENSG00000120675	13	43597339	cis	C/T	C	-5.55285	RS-Methylation_GPL13534;LLD-Methylation_GPL13534;LLS-Methylation_GPL13534;CODAM-Methylation_GPL13534	-3.1393715;-2.5684096;-2.7754575;-2.9448434	649;621;647;184	0;0;0;0	35154.1666667;32188.5;34938;2836.6666667	DNAJC15	-0.1234255;-0.1029019;-0.1087646;-0.2159812	0E0 (0E0)	-0.1234255 (0.0390135);-0.1029019 (0.03998);-0.1087646 (0.0391414);-0.2159812 (0.0723754)	0;0;0;0	0
3.8e-08	cg00923880	8	19613178	ENSG00000147408	8	19615540	cis	C/T	C	-5.49985	RS-Methylation_GPL13534;LLD-Methylation_GPL13534;LLS-Methylation_GPL13534;CODAM-Methylation_GPL13534	2.8824167;2.7439943;3.0318335;2.4450036	649;621;647;184	0;0;0;0	35154.1666667;32188.5;34938;2836.6666667	CSGALNACT1	0.1129686;0.1101949;0.1194339;0.1804146	0E0 (0E0)	0.1129686 (0.0390624);0.1101949 (0.0399486);0.1194339 (0.0390931);0.1804146 (0.0729086)	0;0;0;0	9.64e-06
6.29e-08	cg01291088	16	67687600	ENSG00000039523	16	67552321	cis	C/T	C	5.41027	RS-Methylation_GPL13534;LLD-Methylation_GPL13534;LLS-Methylation_GPL13534;CODAM-Methylation_GPL13534	-3.1650928;-2.6938068;-2.9805224;-1.7998095	649;621;647;184	0;0;0;0	35154.1666667;32188.5;34938;2836.6666667	FAM65A	-0.1240682;-0.107648;-0.116599;-0.1328067	0E0 (0E0)	-0.1240682 (0.0390103);-0.107648 (0.0399598);-0.116599 (0.0391064);-0.1328067 (0.0734683)	0;0;0;0	9.37e-06
1.31e-07	cg11857238	6	30122545	ENSG00000243753	6	30227361	cis	C/T	C	5.27707	RS-Methylation_GPL13534;LLD-Methylation_GPL13534;LLS-Methylation_GPL13534;CODAM-Methylation_GPL13534	-4.4842633;-2.2178027;-2.4427969;-0.755037	649;621;647;184	0;0;0;0	35154.1666667;32188.5;34938;2836.6666667	HLA-L	-0.1748213;-0.0887565;-0.0961226;-0.0561331	0E0 (0E0)	-0.1748213 (0.0387086);-0.0887565 (0.0400348);-0.0961226 (0.0391926);-0.0561331 (0.0740081)	0;0;0;0	5.34e-05
1.43e-07	cg17099656	22	47135171	ENSG00000100422	22	47134158	cis	C/T	C	5.26082	RS-Methylation_GPL13534;LLD-Methylation_GPL13534;LLS-Methylation_GPL13534;CODAM-Methylation_GPL13534	-3.8098156;-3.8276167;-0.8379995;-2.0186432	649;621;647;184	0;0;0;0	35154.1666667;32188.5;34938;2836.6666667	CERK	-0.148541;-0.1530832;-0.0330476;-0.149223	0E0 (0E0)	-0.148541 (0.0388779);-0.1530832 (0.0397196);-0.0330476 (0.0393535);-0.149223 (0.073295)	0;0;0;0	6.19e-05
1.44e-07	cg00910107	17	81032839	ENSG00000176845	17	81037567	cis	C/T	C	5.25995	RS-Methylation_GPL13534;LLD-Methylation_GPL13534;LLS-Methylation_GPL13534;CODAM-Methylation_GPL13534	-1.8330781;-2.0427536;-3.9589366;-3.1548633	649;621;647;184	0;0;0;0	35154.1666667;32188.5;34938;2836.6666667	METRNL	-0.072007;-0.0824337;-0.1553622;-0.2305117	0E0 (0E0)	-0.072007 (0.039212);-0.0824337 (0.0400566);-0.1553622 (0.0388969);-0.2305117 (0.0721287)	0;0;0;0	6.19e-05
1.87e-07	cg09316954	16	67687706	ENSG00000039523	16	67552321	cis	C/T	C	5.21238	RS-Methylation_GPL13534;LLD-Methylation_GPL13534;LLS-Methylation_GPL13534;CODAM-Methylation_GPL13534	2.2162976;3.120957;3.5975561;0.971261	649;621;647;184	0;0;0;0	35154.1666667;32188.5;34938;2836.6666667	FAM65A	0.0874699;0.1247253;0.140556;0.0718083	0E0 (0E0)	0.0874699 (0.0391634);0.1247253 (0.0398795);0.140556 (0.0389841);0.0718083 (0.0739336)	0;0;0;0	6.05e-05
1.99e-07	cg05130482	8	98271901	ENSG00000180543	8	98290176	cis	C/T	C	-5.20031	RS-Methylation_GPL13534;LLD-Methylation_GPL13534;LLS-Methylation_GPL13534;CODAM-Methylation_GPL13534	3.835677;3.3476441;2.0342219;0.4042576	649;621;647;184	0;0;0;0	35154.1666667;32188.5;34938;2836.6666667	TSPYL5	0.1503919;0.1335038;0.0798826;0.0304319	0E0 (0E0)	0.1503919 (0.0388669);0.1335038 (0.0398336);0.0798826 (0.0392491);0.0304319 (0.0740906)	0;0;0;0	6.88e-05
2.12e-07	cg12182649	6	31381731	ENSG00000204516	6	31462658	cis	C/T	C	-5.18818	RS-Methylation_GPL13534;LLD-Methylation_GPL13534;LLS-Methylation_GPL13534;CODAM-Methylation_GPL13534	-2.8567461;-4.6920785;-2.0852473;0.3638163	649;621;647;184	0;0;0;0	35154.1666667;32188.5;34938;2836.6666667	MICB	-0.1119416;-0.187366;-0.0823356;0.0274615	0E0 (0E0)	-0.1119416 (0.039067);-0.187366 (0.0394816);-0.0823356 (0.0392413);0.0274615 (0.074097)	0;0;0;0	8.55e-05
4.26e-07	cg22822867	8	145004144	ENSG00000178209	8	145050902	cis	C/T	C	-5.05694	RS-Methylation_GPL13534;LLD-Methylation_GPL13534;LLS-Methylation_GPL13534;CODAM-Methylation_GPL13534	-4.3022442;-0.870705;-2.7498439;-2.2520364	649;621;647;184	0;0;0;0	35154.1666667;32188.5;34938;2836.6666667	PLEC	-0.1683987;-0.0352783;-0.108247;-0.1657135	0E0 (0E0)	-0.1683987 (0.0387526);-0.0352783 (0.0401684);-0.108247 (0.0391436);-0.1657135 (0.0731001)	0;0;0;0	0.000114
1.88e-06	cg03228288	19	53141730	ENSG00000198538	19	53360853	cis	C/T	C	-4.76543	RS-Methylation_GPL13534;LLD-Methylation_GPL13534;LLS-Methylation_GPL13534;CODAM-Methylation_GPL13534	-2.7284582;-0.7711449;-4.4513385;-1.214967	649;621;647;184	0;0;0;0	35154.1666667;32188.5;34938;2836.6666667	ZNF28	-0.1066311;-0.0307738;-0.1739822;-0.089566	0E0 (0E0)	-0.1066311 (0.0390899);-0.0307738 (0.0401744);-0.1739822 (0.0387744);-0.089566 (0.073827)	0;0;0;0	0.000627
3.18e-06	cg03228288	19	53141730	ENSG00000123870	19	53091758	cis	C/T	C	-4.65884	RS-Methylation_GPL13534;LLD-Methylation_GPL13534;LLS-Methylation_GPL13534;CODAM-Methylation_GPL13534	-3.577324;-1.1197022;-2.2639379;-2.722001	649;621;647;184	0;0;0;0	35154.1666667;32188.5;34938;2836.6666667	ZNF137P	-0.1400194;-0.04454;-0.0885782;-0.1995564	0E0 (0E0)	-0.1400194 (0.0389268);-0.04454 (0.0401535);-0.0885782 (0.0392202);-0.1995564 (0.072634)	0;0;0;0	0.00100249
3.48e-06	cg04011173	3	10326492	ENSG00000157017	3	10334631	cis	C/T	C	-4.64043	RS-Methylation_GPL13534;LLD-Methylation_GPL13534;LLS-Methylation_GPL13534;CODAM-Methylation_GPL13534	2.2674479;2.6185565;3.2886746;0.4447044	649;621;647;184	0;0;0;0	35154.1666667;32188.5;34938;2836.6666667	GHRL	0.0887846;0.1051094;0.1287328;0.0329	0E0 (0E0)	0.0887846 (0.0391588);0.1051094 (0.0399707);0.1287328 (0.0390473);0.0329 (0.0740848)	0;0;0;0	0.00107593
5.82e-06	cg12182649	6	31381731	ENSG00000204482	6	31553901	cis	C/T	C	-4.53296	RS-Methylation_GPL13534;LLD-Methylation_GPL13534;LLS-Methylation_GPL13534;CODAM-Methylation_GPL13534	-1.2211696;-2.6938068;-3.7522929;-1.0389042	649;621;647;184	0;0;0;0	35154.1666667;32188.5;34938;2836.6666667	LST1	-0.0480973;-0.1079565;-0.146718;-0.0770802	0E0 (0E0)	-0.0480973 (0.0392686);-0.1079565 (0.0399585);-0.146718 (0.0389489);-0.0770802 (0.0739044)	0;0;0;0	0.0017514
6.81e-06	cg26964592	6	32904573	ENSG00000241106	6	32784825	cis	C/T	C	-4.49956	RS-Methylation_GPL13534;LLD-Methylation_GPL13534;LLS-Methylation_GPL13534;CODAM-Methylation_GPL13534	-4.0168763;-2.317904;-1.3973433;-0.7820474	649;621;647;184	0;0;0;0	35154.1666667;32188.5;34938;2836.6666667	HLA-DOB	-0.1572753;-0.0926986;-0.0547602;-0.0576205	0E0 (0E0)	-0.1572753 (0.0388248);-0.0926986 (0.0400203);-0.0547602 (0.0393159);-0.0576205 (0.0740018)	0;0;0;0	0.00197453
7.12e-06	cg12182649	6	31381731	ENSG00000204475	6	31560762	cis	C/T	C	-4.48998	RS-Methylation_GPL13534;LLD-Methylation_GPL13534;LLS-Methylation_GPL13534;CODAM-Methylation_GPL13534	-2.0884803;-0.5969579;-4.1400728;-2.3897957	649;621;647;184	0;0;0;0	35154.1666667;32188.5;34938;2836.6666667	NCR3	-0.0824603;-0.0239924;-0.162453;-0.1762758	0E0 (0E0)	-0.0824603 (0.0391802);-0.0239924 (0.0401818);-0.162453 (0.0388519);-0.1762758 (0.0729642)	0;0;0;0	0.00204918
7.95e-06	cg13732083	21	47605072	ENSG00000142156	21	47401651	cis	C/T	C	-4.46642	RS-Methylation_GPL13534;LLD-Methylation_GPL13534;LLS-Methylation_GPL13534;CODAM-Methylation_GPL13534	-2.83108;-3.7011114;-0.6855742;-1.6906649	649;621;647;184	0;0;0;0	35154.1666667;32188.5;34938;2836.6666667	COL6A1	-0.1105932;-0.148337;-0.02725;-0.1248085	0E0 (0E0)	-0.1105932 (0.0390729);-0.148337 (0.0397487);-0.02725 (0.0393603);-0.1248085 (0.0735453)	0;0;0;0	0.00234266
8.68e-06	cg25069807	17	76171191	ENSG00000108639	17	76164639	cis	C/T	C	-4.44784	RS-Methylation_GPL13534;LLD-Methylation_GPL13534;LLS-Methylation_GPL13534;CODAM-Methylation_GPL13534	2.8824167;3.2972341;1.4736872;0.7955543	649;621;647;184	0;0;0;0	35154.1666667;32188.5;34938;2836.6666667	SYNGR2	0.1128702;0.1318107;0.0584689;0.0586478	0E0 (0E0)	0.1128702 (0.0390628);0.1318107 (0.0398427);0.0584689 (0.0393076);0.0586478 (0.0739973)	0;0;0;0	0.00251159
1.28e-05	cg08479752	19	54567279	ENSG00000170909	19	54606000	cis	C/T	C	-4.36289	RS-Methylation_GPL13534;LLD-Methylation_GPL13534;LLS-Methylation_GPL13534;CODAM-Methylation_GPL13534	-2.1907276;-2.1927859;-2.0087139;-2.8332764	649;621;647;184	0;0;0;0	35154.1666667;32188.5;34938;2836.6666667	OSCAR	-0.0857948;-0.0883498;-0.0792867;-0.2075805	0E0 (0E0)	-0.0857948 (0.0391691);-0.0883498 (0.0400362);-0.0792867 (0.039251);-0.2075805 (0.0725103)	0;0;0;0	0.00354388
1.46e-05	cg13550401	7	2288668	ENSG00000106268	7	2281857	cis	C/T	C	-4.33387	RS-Methylation_GPL13534;LLD-Methylation_GPL13534;LLS-Methylation_GPL13534;CODAM-Methylation_GPL13534	-0.8647465;-3.1461247;-3.803918;-0.1077795	649;621;647;184	0;0;0;0	35154.1666667;32188.5;34938;2836.6666667	NUDT1	-0.0339922;-0.1256968;-0.1485193;-0.0080914	0E0 (0E0)	-0.0339922 (0.0392913);-0.1256968 (0.0398746);-0.1485193 (0.0389383);-0.0080914 (0.0741225)	0;0;0;0	0.00394361
1.68e-05	cg15246131	10	134109871	ENSG00000165752	10	134145351	cis	C/T	C	-4.30339	RS-Methylation_GPL13534;LLD-Methylation_GPL13534;LLS-Methylation_GPL13534;CODAM-Methylation_GPL13534	-2.1395975;-3.3476441;-1.6264362;-1.3234655	649;621;647;184	0;0;0;0	35154.1666667;32188.5;34938;2836.6666667	STK32C	-0.0838065;-0.1343511;-0.063569;-0.0982962	0E0 (0E0)	-0.0838065 (0.0391758);-0.1343511 (0.039829);-0.063569 (0.0392953);-0.0982962 (0.073766)	0;0;0;0	0.00439902
2.94e-05	cg19070398	20	810805	ENSG00000251390	20	825767	cis	C/T	C	-4.17766	RS-Methylation_GPL13534;LLD-Methylation_GPL13534;LLS-Methylation_GPL13534;CODAM-Methylation_GPL13534	-1.246641;-6.4748344;-0.1015484;0.3099021	649;621;647;184	0;0;0;0	35154.1666667;32188.5;34938;2836.6666667	RP11-276A18.2	-0.0494907;-0.2556816;-0.0035163;0.0232026	0E0 (0E0)	-0.0494907 (0.0392659);-0.2556816 (0.0388574);-0.0035163 (0.0393747);0.0232026 (0.074105)	0;0;0;0	0.00702516
3.01e-05	cg16960810	3	13594862	ENSG00000163520	3	13573824	cis	C/T	C	-4.17274	RS-Methylation_GPL13534;LLD-Methylation_GPL13534;LLS-Methylation_GPL13534;CODAM-Methylation_GPL13534	4.0946263;0.6467206;2.6986293;0.1616725	649;621;647;184	0;0;0;0	35154.1666667;32188.5;34938;2836.6666667	FBLN2	0.1598314;0.0255463;0.1057205;0.0120424	0E0 (0E0)	0.1598314 (0.0388086);0.0255463 (0.0401803);0.1057205 (0.0391543);0.0120424 (0.0741196)	0;0;0;0	0.0071546
3.59e-05	cg11857238	6	30122545	ENSG00000228078	6	29901878	cis	C/T	C	4.13216	RS-Methylation_GPL13534;LLD-Methylation_GPL13534;LLS-Methylation_GPL13534;CODAM-Methylation_GPL13534	-1.2721142;-1.3439426;-4.2437207;-1.1472161	649;621;647;184	0;0;0;0	35154.1666667;32188.5;34938;2836.6666667	HLA-U	-0.049944;-0.0541929;-0.1662221;-0.0849806	0E0 (0E0)	-0.049944 (0.039265);-0.0541929 (0.0401343);-0.1662221 (0.0388272);-0.0849806 (0.0738568)	0;0;0;0	0.00848095
5.46e-05	cg19388776	3	71835112	ENSG00000163412	3	71803924	cis	C/T	C	4.0353	RS-Methylation_GPL13534;LLD-Methylation_GPL13534;LLS-Methylation_GPL13534;CODAM-Methylation_GPL13534	3.835677;1.2691789;1.4736872;1.3370367	649;621;647;184	0;0;0;0	35154.1666667;32188.5;34938;2836.6666667	EIF4E3	0.150236;0.0514427;0.0578124;0.0989313	0E0 (0E0)	0.150236 (0.0388678);0.0514427 (0.0401402);0.0578124 (0.0393091);0.0989313 (0.0737613)	0;0;0;0	0.0120751
0.0001105	cg04011173	3	10326492	ENSG00000157020	3	10362862	cis	C/T	C	-3.86656	RS-Methylation_GPL13534;LLD-Methylation_GPL13534;LLS-Methylation_GPL13534;CODAM-Methylation_GPL13534	1.6034543;1.7679778;3.2629684;0.6875308	649;621;647;184	0;0;0;0	35154.1666667;32188.5;34938;2836.6666667	SEC13	0.0630635;0.0712667;0.1279434;0.0514127	0E0 (0E0)	0.0630635 (0.0392358);0.0712667 (0.0400912);0.1279434 (0.0390514);0.0514127 (0.0740269)	0;0;0;0	0.0219963
0.000123	cg16316162	8	144660109	ENSG00000204839	8	144655141	cis	C/T	C	-3.83993	RS-Methylation_GPL13534;LLD-Methylation_GPL13534;LLS-Methylation_GPL13534;CODAM-Methylation_GPL13534	-3.036534;-1.5932922;-2.4683628;0.2829478	649;621;647;184	0;0;0;0	35154.1666667;32188.5;34938;2836.6666667	MROH6	-0.1194993;-0.0638721;-0.0969199;0.0205271	0E0 (0E0)	-0.1194993 (0.0390323);-0.0638721 (0.0401113);-0.0969199 (0.0391896);0.0205271 (0.0741093)	0;0;0;0	0.0238537
0.0001371	cg02197634	6	33048827	ENSG00000223865	6	33043703	cis	C/T	C	3.81344	RS-Methylation_GPL13534;LLD-Methylation_GPL13534;LLS-Methylation_GPL13534;CODAM-Methylation_GPL13534	2.9080916;1.443656;2.3150227;0.4312215	649;621;647;184	0;0;0;0	35154.1666667;32188.5;34938;2836.6666667	HLA-DPB1	0.1143165;0.0577075;0.0906171;0.0315726	0E0 (0E0)	0.1143165 (0.0390563);0.0577075 (0.0401264);0.0906171 (0.039213);0.0315726 (0.074088)	0;0;0;0	0.0260229
0.0001639	cg03228288	19	53141730	ENSG00000269834	19	52901019	cis	C/T	C	-3.76891	RS-Methylation_GPL13534;LLD-Methylation_GPL13534;LLS-Methylation_GPL13534;CODAM-Methylation_GPL13534	-2.5490289;-1.1944324;-2.3916764;-1.2692008	649;621;647;184	0;0;0;0	35154.1666667;32188.5;34938;2836.6666667	CTD-3018O17.3	-0.099519;-0.0480374;-0.0938679;-0.0941457	0E0 (0E0)	-0.099519 (0.0391189);-0.0480374 (0.040147);-0.0938679 (0.0392011);-0.0941457 (0.0737957)	0;0;0;0	0.0305517
0.0001874	cg03920003	1	154581959	ENSG00000160710	1	154600475	cis	C/T	C	-3.73541	RS-Methylation_GPL13534;LLD-Methylation_GPL13534;LLS-Methylation_GPL13534;CODAM-Methylation_GPL13534	2.1140373;2.5684096;0.8379995;2.3622145	649;621;647;184	0;0;0;0	35154.1666667;32188.5;34938;2836.6666667	ADAR	0.0833017;0.1028366;0.0328096;0.1742869	0E0 (0E0)	0.0833017 (0.0391774);0.1028366 (0.0399803);0.0328096 (0.0393538);0.1742869 (0.0729904)	0;0;0;0	0.0338674
0.0002166	cg26408565	15	76604065	ENSG00000140374	15	76603813	cis	C/T	C	-3.69873	RS-Methylation_GPL13534;LLD-Methylation_GPL13534;LLS-Methylation_GPL13534;CODAM-Methylation_GPL13534	-2.9851434;-1.992768;-1.8812185;0.2964247	649;621;647;184	0;0;0;0	35154.1666667;32188.5;34938;2836.6666667	ETFA	-0.1169178;-0.0802157;-0.0738129;0.0217772	0E0 (0E0)	-0.1169178 (0.0390444);-0.0802157 (0.0400639);-0.0738129 (0.0392676);0.0217772 (0.0741074)	0;0;0;0	0.0378681

## Sheet: Table S8
Table S8. Tverlapped vCpGs with Ek’s study (2018)
vCpG	vmeQTL	P-value	cis/trans
cg15986326	10:32610543_A_C	1.16e-12	cis
cg14859874	1:154238265_C_CAT	1.64e-23	cis
cg26129759	3:53921022_T_C	2.02e-17	cis
cg01904145	3:71829242_G_A	9.05e-14	cis
cg00684116	15:101131380_C_T	1.06e-13	cis
cg05130482	8:98271834_G_A	2.93e-15	cis
cg01701819	15:75287822_C_A	1.23e-10	cis
cg10875794	5:115633232_C_G	9.15e-26	cis
cg25772418	12:131520170_G_T	2.93e-23	cis
cg09663314	6:32452609_C_A	2.16e- 9	cis

## Sheet: Table S9
Table S9. Comparison between the Houseman's estimated cell porportions and measured cellular proportion
	Cellular proportions, estimated (Houseman)
Cellular proportions, measured	CD8T	CD4T	NK	Bcell	Mono	Gran	PlasmaBlast	CD8pCD28nCD45RAn	CD8.naive
Neutrophils	-0.49	-0.63	-0.26	-0.51	0.22	0.9	0.67	0.19	-0.32
Lymphocytes	0.52	0.67	0.23	0.53	-0.44	-0.88	-0.71	-0.23	0.36
Monocytes	-0.04	-0.06	0.14	0.01	0.71	-0.21	0.03	0.02	-0.06
Eosinophils	0.01	0.05	0.07	0.04	0.07	-0.1	-0.02	0.1	-0.03
Basophils	0.02	0.04	-0.05	-0.01	0.02	-0.01	0.01	0	-0.03

[truncated: 1 more sheets: Table S10]
